# Supplementary material for: Ecotoxicity of a Representative Urban Mixture of Rare Earth Elements to Hydra vulgaris
Source: Toxics. 2024 Dec 12;12(12):904. doi: 10.3390/toxics12120904 (PMC11728654; doi:10.3390/toxics12120904)
Supplement: Supplementary file 1 [file toxics-12-00904-s001.zip]

Archive with 1 entries (1 files):
- toxics-3367831-supplementary.pdf
